# Supplementary material for: Neuropeptide Y neurons surrounding the locus coeruleus inhibit noradrenergic system activity to reduce anxiety
Source: Sci Adv. 2025 Jul 23;11(30):eadq0011. doi: 10.1126/sciadv.adq0011 (PMC12285701; doi:10.1126/sciadv.adq0011)
Supplement: Supplementary file 2 — Data S1 [file sciadv.adq0011_data_s1.zip]

Archive with 1 entries (1 files):
- adq0011_data_s1.xlsx
