# Supplementary material for: Neuropeptide Y neurons surrounding the locus coeruleus inhibit noradrenergic system activity to reduce anxiety
Source: Sci Adv. 2025 Jul 23;11(30):eadq0011. doi: 10.1126/sciadv.adq0011 (PMC12285701; doi:10.1126/sciadv.adq0011)
Supplement: Supplementary file 2 — Data S1 [file sciadv.adq0011_data_s1.zip › adq0011_data_s1.xlsx]

## Sheet: 1B,1C, S2A, S2B, S2C
	-5.8 < AP < -5.6			-5.6 < AP < -5.4			-5.4 < AP < -5.25
	# cells	% of total detected		# cells	% of total detected		# cells	% of total detected
VM	84	35.1464		397	39.5418		223	40.0359
VL	80	33.4728		193	19.2231		157	28.1867
DM	29	12.1339		274	27.2908		119	21.3645
DL	46	19.2469		140	13.9442		58	10.4129
total	239			1004			557
	Distance from LC center ROI			Distance from LC center ROI			Distance from LC center ROI
	x (um)	y (um)		x (um)	y (um)		x (um)	y (um)
	-513.359	-48.5093		-725.458	-1124.32		-638.302	-224.992
	-510.605	-342.071		-609.091	-276.042		-637.121	324.195
	-499.07	-99.5153		-577.622	143.014		-631.786	32.6528
	-498.813	-239.52		-575.516	276.103		-622.864	-177.032
	-480.951	-316.058		-572.472	335.003		-620.728	313.459
	-471.341	32.8021		-568.83	-324.319		-618.864	-174.729
	-465.814	-100.795		-568.023	-73.827		-618.199	-163.054
	-460.617	-8.696		-567.368	208.185		-606.729	-264.738
	-458.491	-20.641		-563.006	-223.14		-601.643	-191.82
	-452.036	-207.572		-560.891	-1207.77		-597.978	-142.109
	-439.212	-72.9489		-559.425	378.774		-587.556	-167.499
	-422.594	-488.823		-557.326	-88.9301		-581.903	2.7441
	-421.059	-39.4062		-557.233	6.4519		-579.87	360.99
	-417.318	-435.834		-556.868	-282.638		-577.338	-19.6463
	-389.107	-374.189		-555.766	-275.569		-573.001	-188.272
	-383.082	-227.946		-555.599	-18.6137		-569.906	75.8012
	-379.342	-21.6393		-553.691	-198.335		-565.597	-209.265
	-374.664	-121.904		-552.364	390.13		-565.068	-301.73
	-374.601	199.537		-550.393	-309.159		-553.556	65.6768
	-370.074	36.4967		-546.315	-215.61		-553.529	378.145
	-363.617	-96.1723		-543.245	-345.173		-551.562	-107.06
	-357.96	-58.1458		-537.571	-85.1593		-545.039	-156.398
	-347.731	-262.803		-536.454	130.558		-544.417	321.295
	-341.567	250.869		-536.329	-253.167		-540.098	302.015
	-340.896	-16.0116		-536.17	-774.331		-537.588	321.817
	-337.796	-444.171		-534.63	265.081		-536.154	-236.268
	-330.779	-320.956		-534.19	300.889		-535.982	345.204
	-325.595	-109.554		-533.94	234.095		-533.125	-207.783
	-308.966	-144.912		-533.759	-20.5509		-532.112	-1172.09
	-308.591	-110.725		-532.927	188.403		-532.085	199.511
	-308.422	-389.612		-529.275	304.996		-531.779	51.9405
	-304.132	182.115		-527.117	-134.038		-527.47	-308.835
	-302.314	-100.086		-526.223	-15.7929		-525.068	281.978
	-287.394	-25.8326		-525.878	-442.051		-523.991	-30.9317
	-280.626	-175.667		-524.305	34.7113		-521.469	130.869
	-280.246	-271.472		-523.39	144.287		-518.64	-406.277
	-276.783	-208.095		-521.946	304.831		-516.03	43.8233
	-273.065	-395.228		-521.788	44.5992		-512.155	-337.63
	-269.522	111.418		-517.844	64.1232		-507.898	159.158
	-268.325	285.356		-516.8	189.416		-504.015	61.5187
	-262.593	-242.594		-516.167	-71.1911		-502.604	240.193
	-254.592	275.427		-515.122	-282.147		-500.415	-369.207
	-244.678	124.221		-514.292	370.466		-495.146	166.839
	-244.538	242.463		-513.35	-48.3142		-492.738	-232.685
	-244.278	71.7464		-513.1	204.326		-492.21	-217.312
	-233.838	-79.8851		-512.926	-251.094		-492.072	292.31
	-228.995	33.4064		-512.149	-770.546		-489.721	-479.445
	-228.682	-197.125		-511.923	185.322		-488.386	-215.434
	-218.561	-147.845		-510.397	-152.955		-487.221	21.8118
	-213.238	-183.378		-510.289	233.107		-486.935	81.3088
	-213.107	-168.577		-507.762	305.465		-486.565	-211.695
	-209.285	-124.289		-507.502	141.171		-486.186	-657.842
	-204.041	344.251		-505.784	79.2817		-482.627	259.218
	-198.422	-189.137		-504.656	-1128.83		-482.277	280.739
	-196.49	-388.666		-503.704	-193.696		-481.915	-373.376
	-189.821	-170.642		-503.424	152.329		-481.726	46.2339
	-185.187	-74.3882		-502.907	328.645		-478.01	-380.105
	-183.61	-164.98		-502.745	-60.3258		-473.311	-331.462
	-183.414	-193.389		-502.318	-425.941		-471.841	-347.624
	-179.841	-104.126		-502	-330.902		-471.732	-185.161
	-174.035	130.4		-499.515	-66.9031		-471.625	-648.015
	-173.004	0.6146		-497.201	194.843		-467.448	-176.324
	-171.036	380.069		-495.882	186.311		-467.434	-183.851
	-163.715	-127.032		-495.811	448.954		-467.029	-123.552
	-162.336	-212.585		-495.185	277.886		-465.149	-53.2444
	-159.703	-134.564		-494.825	-140.192		-461.647	-1074.68
	-158.973	-384.435		-493.774	-105.84		-460.326	318.947
	-152.982	-464.907		-493.223	11.172		-459.498	-379.016
	-150.43	-59.5506		-493.145	379.092		-457.616	-632.966
	-148.774	-286.579		-493.135	24.4944		-457.057	-226.564
	-147.093	-130.955		-490.772	169.09		-454.832	-291.854
	-146.296	6.9973		-489.099	-117.394		-454.686	159.292
	-145.239	-73.9918		-489.048	-252.558		-454.289	386.567
	-144.833	-27.2538		-488.721	284.131		-452.146	341.086
	-143.283	-175.103		-488.143	277.378		-451.236	-379.578
	-140.248	-146.841		-487.303	15.1748		-451.117	34.3063
	-136.956	29.838		-486.101	488.099		-451.093	300.31
	-134.324	-90.69		-485.743	135.974		-447.195	-137.803
	-134.286	-181.354		-485.509	-379.947		-444.655	-292.65
	-126.747	-71.9772		-484.822	-192.833		-442.799	241.263
	-122.961	-13.4621		-484.514	-69.7068		-441.073	-240.192
	-121.007	-163.056		-483.927	-100.392		-440.702	-157.352
	-119.245	9.6678		-482.478	-53.2556		-438.496	392.759
	-117.449	-129.434		-481.956	316.076		-436.757	-210.383
	-113.749	23.0487		-480.316	167.227		-433.996	-327.766
	-103.335	-4.8153		-480.212	-253.818		-432.644	204.468
	-102.104	-181.395		-480.024	-168.061		-432.129	-1059.18
	-98.874	-95.0809		-479.674	-248.767		-429.305	-201.866
	-98.8467	-521.117		-479.397	-204.638		-428.981	-928.641
	-96.464	-164.282		-479.384	-37.5493		-427.578	-1036.16
	-89.5471	358.336		-477.904	174.105		-423.084	-290.726
	-88.5347	340.818		-476.933	267.399		-420.974	257.003
	-81.6454	-86.2148		-476.476	2.572		-417.121	-308.231
	-80.474	-103.2		-476.37	186.947		-413.697	-296.769
	-78.2598	-58.8246		-473.064	251.725		-412.406	-67.8617
	-77.8004	-91.1338		-471.577	138.449		-408.33	-314.943
	-76.3459	-141.238		-471.327	-282.736		-402.37	-158.104
	-73.3951	-16.1066		-471.122	-316.081		-400.938	208.219
	-72.4631	-389.357		-471.046	191.632		-399.971	237.49
	-68.2465	-118.482		-470.342	-215.566		-395.458	-1003.94
	-66.5303	210.736		-470.009	-68.7856		-394.971	5.5924
	-63.7888	-305.491		-469.506	171.987		-390.334	264.163
	-63.4652	-124.409		-467.482	374.095		-389.021	-144.468
	-61.9175	-111.245		-466.495	362.266		-388.606	-886.688
	-61.0448	374.085		-465.654	221.644		-388.554	-1094.6
	-60.4625	-134.059		-465.299	-251.803		-387.681	22.869
	-40.0327	-31.1784		-463.082	-60.5499		-386.853	-277.948
	-39.4243	327.191		-462.746	57.4869		-386.408	-146.076
	-27.1811	294.741		-461.785	62.5847		-384.197	-165.518
	-24.5593	206.394		-461.766	239.884		-383.421	-120.255
	-14.6081	40.3327		-461.115	-246.992		-383.115	-360.469
	-13.3983	276.395		-460.761	301.367		-383.075	-778.324
	-7.6644	-109.734		-460.396	-219.296		-383.032	-171.336
	3.2981	323.947		-458.908	217.639		-382.023	-730.948
	4.6425	23.9917		-458.876	260.612		-381.981	-247.295
	4.7414	220.284		-458.558	260.839		-380.65	222.008
	7.4527	64.3162		-458.442	90.6097		-380.368	405.487
	7.5627	-271.541		-457.464	271.11		-380.277	-150.283
	15.4603	-282.887		-457.318	289.71		-377.056	-868.694
	31.3102	186.497		-456.306	351.307		-375.803	-215.07
	33.5178	-227.017		-456.144	-101.368		-375.188	-39.9099
	36.3081	-318.603		-455.89	-710.693		-374.083	-714.351
	37.5199	109.649		-455.844	126.058		-372.007	304.338
	45.7974	-141.966		-454.835	116.912		-370.843	-733.659
	48.8808	-289.996		-452.886	158.441		-370.378	329.757
	49.3864	-357.09		-452.798	-311.309		-369.899	-913.871
	58.1533	-252.642		-452.281	298.383		-368.204	240.89
	59.5203	-282.517		-451.744	163.685		-366.149	394.576
	66.3363	-272.953		-451.646	244.853		-365.731	-226.605
	72.7403	-20.3211		-450.351	-174.105		-360.284	-316.155
	73.3015	-413.816		-450.31	205.938		-359.987	-205.536
	79.2782	480.251		-449.99	44.9321		-357.805	-1036.19
	83.6129	-394.822		-449.465	277.584		-356.125	39.1267
	87.2177	361.766		-448.028	-291.433		-353.598	398.785
	96.73	-388.218		-447.857	-197.367		-353.459	275.196
	96.8021	-329.356		-446.083	-19.2708		-352.606	194.422
	103.499	-387.656		-445.789	-92.7831		-352.268	85.477
	103.599	-278.422		-445.344	287.674		-347.492	-256.834
	105.645	-310.899		-445.237	-189.793		-346.755	-287.895
	112.502	-234.65		-444.878	-105.048		-346.006	-98.4582
	114.438	-311.991		-444.856	107.563		-344.501	234.643
	114.538	-329.279		-444.502	225.471		-343.663	-217.43
	117.605	-260.864		-443.908	135.378		-340.961	-129.454
	120.669	-231.443		-443.061	-285.722		-340.657	-157.107
	130.582	-319.069		-442.9	-214.427		-337.065	-829.792
	133.402	-281.404		-442.59	199.962		-335.865	191.357
	135.841	-452.231		-441.25	-53.0505		-333.916	315.178
	137.033	329.782		-440.741	172.74		-332.667	404.54
	138.86	-409.152		-440.024	307.397		-331.92	-131.857
	141.267	-231.116		-439.304	268.761		-331.904	-186.893
	141.338	307.391		-439.117	-248.035		-327.145	-995.131
	154.368	350.189		-438.647	-288.098		-323.83	-131.703
	155.75	-298.567		-438.225	-185.456		-322.943	-126.752
	158.024	324.488		-437.869	-260.059		-319.754	-963.768
	162.862	-337.857		-437.696	-876.229		-319.078	-932.387
	164.859	-97.078		-436.554	-118.648		-318.699	-212.146
	171.25	-349.592		-435.976	-250.022		-317.258	-36.9968
	178.243	-141.14		-435.458	-45.6686		-313.978	244.439
	179.029	-85.053		-433.652	-125.243		-313.867	260.916
	179.274	-420.807		-433.557	297.411		-313.622	185.239
	182.28	-338.265		-432.369	170.629		-313.441	-658.971
	185.142	-30.1977		-432.112	-330.16		-311.978	-292.601
	185.882	-233.284		-431.456	283.078		-305.985	10.599
	188.212	-358.11		-430.541	187.312		-305.339	-1130.51
	189.818	229.617		-429.881	102.166		-304.564	-815.318
	192.182	-380.193		-429.232	76.1969		-302.178	-593.409
	193.679	-491.88		-428.793	245.711		-298.453	312.956
	193.808	-416.323		-428.596	-62.3411		-297.071	-134.231
	204.557	-162.735		-427.947	-114.373		-296.763	-230.146
	204.654	-48.7236		-427.75	250.333		-295.923	-909.235
	210.161	325.911		-426.781	-191.659		-294.908	-723.576
	217.83	89.375		-426.641	169.822		-293.954	-139.288
	225.776	-437.883		-425.99	-199.077		-290.589	-722.534
	229.699	-447.981		-425.783	-168.779		-290.154	-193.388
	230.14	380.106		-425.585	-228.408		-288.047	-1023.72
	233.057	309.102		-424.113	202.377		-287.581	-910.858
	235.847	356.586		-423.891	-1173.33		-285.962	355.926
	240.141	261.932		-422.558	328.421		-285.608	193.218
	240.803	286.951		-422.219	174.244		-284.967	-660.587
	241.619	332.449		-422.055	62.4641		-280.777	-773.371
	245.804	352.711		-420.66	222.447		-280.693	196.061
	248.96	309.58		-420.549	180.049		-280.164	-199.333
	252.619	329.045		-420.411	340.073		-280.073	328.581
	269.884	-12.1597		-420.097	-123.707		-274.469	125.414
	278.528	268.055		-418.696	144.069		-273.208	-801.85
	279.77	-500.174		-418.653	-41.307		-270.994	-676.157
	281.764	87.6007		-418.18	-215.914		-270.924	376.247
	289.452	201.084		-417.199	-72.7595		-269.665	-775.755
	292.457	315.91		-417.161	-769.736		-268.163	-40.4234
	298.172	311.893		-417.013	253.366		-265.397	-202.833
	298.622	467.205		-416.809	-270.663		-261.808	-915.45
	299.725	253.443		-415.546	-256.13		-259.738	346.183
	300.829	-324.187		-415.311	-52.8389		-259.503	-30.5627
	300.969	271.051		-415.157	-94.1311		-257.907	-7.4738
	303.993	-380.835		-414.987	-177.364		-257.757	-354.196
	304.174	157.258		-414.593	-320.623		-257.211	-1170.41
	307.286	274.171		-414.024	-123.866		-255.307	-264.213
	307.286	198.028		-412.92	26.6294		-254.284	273.393
	311.324	-430.22		-412.83	-153.4		-253.912	-643.636
	317.837	-808.669		-412.39	-223.904		-250.365	-228.778
	318.13	-57.949		-412.088	183.964		-249.817	-173.938
	319.802	-438.167		-411.959	495.154		-246.419	-165.768
	321.573	446.348		-410.773	189.49		-245.978	-778.623
	323.303	-489.087		-410.128	316.745		-244.703	316.313
	323.419	-478.103		-408.989	-179.976		-244.457	-331.659
	323.589	519.226		-408.148	-192.914		-243.025	-944.708
	324.234	-463.771		-407.725	-243.674		-243.021	-744.317
	328.109	-155.701		-407.652	180.797		-242.555	-284.344
	337.793	-139.622		-407.107	-272.194		-240.457	-165.714
	341.602	431.723		-403.723	-713.293		-239.676	-779.669
	349.521	170.844		-403.46	286.764		-238.136	-1038.47
	353.578	-540.036		-403.107	-150.55		-236.877	-1017.96
	364.313	451.11		-402.793	-254.107		-235.239	-1048.44
	370.911	-368.481		-402.563	142.156		-233.966	252.797
	380.204	166.019		-402.531	110.707		-233.799	346.279
	381.965	-765.303		-401.519	72.7296		-232.375	-297.32
	383.788	-51.1108		-400.884	88.2771		-232.121	52.3306
	399.138	-450.847		-399.892	-291.648		-231.767	-981.634
	415.028	500.673		-399.598	-393.449		-227.403	303.771
	442.829	144.996		-399.434	-1165.07		-227.29	-1020.47
	445	23.5622		-399.251	257.967		-223.956	28.1964
	449.012	-220.975		-399.065	4.7532		-223.211	-327.616
	455.503	-211.615		-398.907	-838.393		-222.963	-388.856
	493.367	-300.27		-398.485	-1109.74		-222.118	-282.422
	505.896	509.992		-398.302	-294.711		-221.547	344.975
	510.334	454.197		-398.018	258.328		-220.965	105.728
	524.305	-555.472		-397.926	192.6		-220.465	-62.7013
	599.781	-511.116		-397.769	311.003		-220.235	-1109.92
	655.051	-405.851		-397.674	-145.556		-217.454	48.1806
	658.611	-152.189		-396.694	-246.693		-217.389	-27.8995
	659.524	-795.585		-396.486	-34.0968		-215.632	-970.141
	687.703	-197.106		-395.994	178.918		-212.712	-1132.42
	691.069	-254.086		-395.599	289.516		-212.281	-1159.48
	708.032	-226.905		-395.481	-264.004		-209.448	154.515
	723.969	-592.454		-395.424	149.774		-209.177	48.6218
	755.372	-572.154		-395.405	122.41		-206.509	-978.685
	769.848	-27.2967		-394.671	-275.76		-203.188	-1267.59
	772.597	-261.806		-394.556	-137.473		-201.027	196.631
	828.163	-383.441		-393.588	-190.1		-197.82	-952.868
				-393.432	147.581		-196.898	-1117.68
				-393.386	-168.085		-195.458	-110.463
				-392.338	-105.192		-194.495	-951.977
				-392.151	-157.443		-194.081	-131.923
				-391.835	-195.061		-192.413	-30.9246
				-391.809	292.036		-192.176	-307.09
				-391.465	195.652		-187.215	212.936
				-390.69	-236.048		-185.99	-86.2782
				-390.222	-837.944		-185.498	-185.393
				-389.941	350.011		-183.614	-176.819
				-388.635	-304.06		-181.548	-9.824
				-388.499	-165.005		-181.533	-345.847
				-387.689	-254.486		-178.597	-1109.61
				-385.11	167.77		-177.159	98.5417
				-384.424	-85.9536		-176.438	-741.268
				-384.404	204.006		-175.371	66.0591
				-384.348	229.561		-172.161	16.7677
				-384.238	-237.323		-171.924	-360.767
				-383.841	263.281		-170.828	-211.627
				-382.795	310.547		-168.08	-101.066
				-382.076	14.4501		-167.399	1.297
				-380.077	-303.81		-166.689	267.027
				-379.505	240.284		-164.772	-297.695
				-377.403	156.304		-163.189	296.738
				-377.233	-923.594		-158.76	-357.247
				-376.993	-360.782		-157.3	-1066.6
				-376.756	-329.281		-156.201	25.9353
				-376.44	153.9		-151.59	-225.699
				-375.882	220.607		-149.199	-187.878
				-374.506	-6.1153		-148.042	-44.8838
				-373.421	98.165		-145.653	56.9809
				-371.089	93.5354		-145.061	-13.7014
				-370.924	-838.362		-143.546	214.407
				-370.575	-112.205		-143.386	-29.4415
				-369.673	181.483		-140.176	159.04
				-369.351	204.685		-139.156	-1028.45
				-368.142	-109.271		-138.167	-1046.45
				-367.189	295.452		-138.036	-1086.99
				-365.961	-107.275		-137.881	-315.921
				-365.881	273.842		-135.295	342.449
				-364.547	51.5945		-130.717	-29.9302
				-363.746	181.188		-130.454	-4.2399
				-363.299	-274.064		-128.675	-890.096
				-362.886	315.309		-128.249	-184.312
				-362.369	239.447		-126.578	-113.152
				-362.333	-246.135		-125.581	-182.86
				-362.305	150.338		-125.251	284.836
				-362.193	-125.403		-117.34	-377.785
				-362.062	-200.639		-117.081	-97.6718
				-361.999	-220.942		-116.041	362.293
				-361.107	231.357		-111.126	180.818
				-361	152.609		-109.96	50.6529
				-359.442	223.506		-108.295	-1076.75
				-358.262	259.13		-107.842	191.179
				-357.982	388.007		-104.585	101.85
				-357.642	-1070.91		-102.22	234.769
				-357.472	296.44		-100.948	131.023
				-356.754	-956.745		-98.3637	-136.554
				-356.384	221.179		-98.0045	-65.3042
				-355.657	107.849		-97.97	281.679
				-355.644	-39.6827		-97.2231	-1008.51
				-355.425	272.749		-96.5082	-80.6139
				-354.356	-92.6471		-96.475	-291.319
				-354.203	-218.36		-95.3582	-1130.21
				-354.129	-829.692		-88.0582	-1205.35
				-353.539	103.156		-85.0078	-690.963
				-350.78	-822.202		-84.4379	-753.129
				-350.42	176.936		-80.1354	-1024.42
				-349.052	280.562		-77.6652	423.705
				-348.435	273.618		-76.8014	-1042.45
				-347.682	283.961		-75.8239	-449.573
				-346.559	-254.427		-68.0389	238.584
				-346.339	-693.996		-67.4976	104.876
				-346.261	-851.723		-67.1731	-675.91
				-346.205	193.627		-61.5227	-272.22
				-345.613	80.5473		-56.2374	-116.932
				-345.61	217.63		-54.587	443.131
				-345.211	-188.331		-51.6354	171.721
				-344.928	-253.742		-51.4351	-209.774
				-344.905	-165.65		-49.0543	-384.199
				-344.163	133.069		-47.3081	265.341
				-342.82	-192.365		-47.2254	294.43
				-340.652	189.84		-43.8376	-619.691
				-340.112	385.542		-40.941	-1042.55
				-338.672	69.6392		-37.5019	-923.247
				-338.622	157.017		-35.2078	370.506
				-337.361	-220.67		-34.48	-333.72
				-337.243	262.071		-33.6299	30.6278
				-337.176	58.4075		-31.311	-1012.33
				-336.6	-108.8		-27.2089	-1172.59
				-336.343	108.811		-25.8502	15.6135
				-336.125	-169.466		-25.754	93.4871
				-334.404	132.517		-20.9333	431.469
				-334.39	-40.5993		-19.8021	470.22
				-333.007	-183.367		-19.2568	-992.213
				-332.44	-740.705		-18.3713	81.6625
				-332.283	113.446		-16.4142	-261.647
				-332.279	179.992		-15.6368	-1014.66
				-331.185	208.581		-14.4625	-665.73
				-330.679	-238.365		-14.1341	534.099
				-329.654	236.649		-11.2979	-618.935
				-329.607	131.553		-8.5309	-100.466
				-329.441	-221.496		-5.5132	205.237
				-329.381	-143.454		2.4226	519.403
				-328.446	-163.275		7.0761	-1044.28
				-328.25	-576.766		8.4097	119.15
				-327.673	345.166		8.7166	174.443
				-327.102	244.461		10.4082	198.254
				-326.172	165.591		11.243	-133.006
				-325.872	-268.345		16.0852	-148.973
				-324.398	-202.043		18.2855	-84.3006
				-322.723	-64.6338		19.098	86.4764
				-322.709	-281.909		24.8586	110.391
				-322.687	291.062		26.6521	-672.192
				-321.251	-89.0543		26.6727	-1132.83
				-321.239	-230.448		31.1522	129.888
				-320.821	500.036		34.8302	-723.589
				-319.825	130.552		44.6188	483.883
				-319.387	198.05		48.0058	-1056.06
				-319.333	-879.368		50.5242	65.9756
				-318.741	171.974		52.9212	106.604
				-318.599	-240.929		55.8584	-65.1328
				-317.26	90.9394		58.8394	-801.565
				-316.804	-191.343		59.8308	-1096.74
				-316.691	-299.167		62.4658	-6.3009
				-316.248	274.712		69.1163	-1215.23
				-315.862	-248.088		73.2875	-947.687
				-315.682	-540.537		79.704	-1000.22
				-315.635	194.375		89.8306	293.245
				-315.321	115.524		96.2696	474.466
				-315.159	233.189		98.9237	520.572
				-314.917	-1.4882		99.4143	-1058.41
				-314.815	-120.072		100.925	-181.295
				-314.291	-644.752		103.488	40.8329
				-312.812	-311.41		106.116	-1052.17
				-312.323	307.832		119.332	-1050.68
				-311.941	-215.657		121.247	43.3462
				-311.714	148.181		135.396	-845.956
				-311.296	93.4365		153.593	548.232
				-310.459	-373.242		155.457	-1076.42
				-308.207	-334.612		163.171	10.6877
				-306.965	73.9939		163.658	503.08
				-306.422	205.331		168.094	-107.324
				-306.384	216.927		171.885	-996.893
				-306.127	135.904		185.898	547.776
				-305.953	-120.9		187.358	491.027
				-305.821	339.231		187.62	-119.763
				-305.022	274.862		188.601	516.423
				-304.755	-180.621		190.815	343.819
				-304.258	54.9184		206.093	-1318.64
				-303.668	149.645		206.918	-1001.02
				-300.917	-186.478		208.306	495.315
				-300.478	-782.918		213.995	-1083.1
				-300.228	186.77		218.465	549.215
				-300.089	98.5059		218.518	418.554
				-298.114	269.599		228.024	-1117.35
				-297.135	223.82		238.696	253.954
				-296.888	-970.654		250.815	-1159.32
				-296.032	173.264		257.929	459.07
				-295.565	-838.689		262.056	-1214.85
				-295.517	230.76		276.14	-1049.04
				-294.743	211.584		279.31	-1045.57
				-293.907	-154.696		282.141	476.943
				-292.306	-221.503		292.914	-986.416
				-292.229	-161.495		295.739	404.665
				-291.98	-920.807		302.591	-1227.99
				-291.37	-212.931		318.569	424.296
				-289.888	-146.903		326.182	-1058.04
				-289.081	-218.078		333.461	-224.453
				-287.044	-245.195		335.447	-976.213
				-285.921	-1244.97		337.718	497.123
				-284.096	-112.551		338.801	523.985
				-282.997	234.72		340.021	408.74
				-282.477	-242.087		342.421	564.958
				-281.886	-272.779		343.016	426.114
				-280.785	-123.849		344.176	-35.3766
				-280.701	-974.494		344.719	-1246.82
				-280.64	-183.624		350.509	502.925
				-278.181	361.672		354.404	-886.274
				-277.791	-1000.4		357.343	-216.945
				-276.791	-919.89		358.392	-983.321
				-276.553	57.5593		360.678	364.169
				-274.97	206.929		361.442	-1038.44
				-274.649	393.545		363.487	-973.704
				-274.435	-228.061		369.379	-1136.51
				-274.405	504.486		370.712	-1103.77
				-274.027	279.68		370.932	-238.379
				-272.753	-1072.26		373.94	-828.708
				-272.238	-316.091		376.419	507.925
				-272.123	-531.338		376.988	-1057.43
				-271.318	139.466		377.205	-672.988
				-271.181	-309.754		378.83	519.281
				-268.527	-328.63		384.742	-587.881
				-268.513	-47.2689		386.808	535.498
				-266.576	-251.438		389.082	-1149.71
				-266.281	-220.101		392.051	-902.706
				-266.003	-558.487		393.82	478.176
				-263.966	-869.695		395.038	-568.104
				-263.459	-601.621		395.801	-669.584
				-263.119	246.848		399.082	-870.545
				-262.152	393.581		401.276	-830.315
				-262.145	-96.2141		407.33	430.394
				-262.071	-243.387		408.202	-1023.95
				-261.772	89.7558		414.515	-196.854
				-261.117	-930.1		418.791	99.53
				-260.93	-757.16		418.845	-1132.34
				-260.58	269.072		419.488	573.738
				-259.286	-116.112		423.855	-112.527
				-258.522	-358.083		424.125	68.9303
				-255.884	338.572		424.95	-945.407
				-255.202	207.244		429.701	-1033.8
				-253.893	-332.747		431.653	-1094.84
				-252.413	259.523		436.234	-992.737
				-251.804	338.692		438.158	-978.092
				-250.948	375.85		438.847	356.791
				-249.515	-112.575		442.791	-359.919
				-246.701	-956.274		445.244	-833.512
				-244.554	204.602		452.62	-94.1594
				-244.308	-143.438		453.842	-138.494
				-242.617	-46.4406		466.255	-930.826
				-239.397	266.123		466.934	-162.381
				-238.923	-259.568		466.935	-1130.34
				-238.042	-296.856		470.932	-471.748
				-237.678	273.118		473.756	-84.3226
				-236.644	-198.581		475.735	-1129.43
				-235.448	-235.861		490.173	-146.372
				-234.584	-649.329		490.757	-986.353
				-233.765	-1007.82		491.337	-1060.49
				-233.601	-71.3321		493.008	-657.07
				-233.13	-198.586		495.249	-1109.94
				-232.341	-242.435		498.693	-251.984
				-232.098	253.869		506.3	-341.84
				-231.86	-567.215		511.841	-711.197
				-230.847	-199.326		525.748	-157.951
				-230.312	-242.976		534.715	-1081.15
				-229.646	-114.597		536.303	-110.911
				-229.296	-187.019		537.122	-462.576
				-227.704	-934.337		539.352	-1080.6
				-225.887	-96.2848		541.943	-914.765
				-224.52	-83.3724		543.449	-91.9365
				-223.853	-130.747		544.274	-42.9079
				-222.195	-1100		544.945	-1095.91
				-221.811	-312.798		545.878	-1209.59
				-220.082	183.003		546.184	-1125.8
				-219.459	-115.661		546.419	-998.101
				-218.826	181.834		547.722	-458.275
				-217.351	-311.843		556.395	-1131.84
				-215.885	-300.988		558.821	-757.912
				-215.13	92.7993		559.536	-1206.49
				-214.516	-198.8		559.671	-1047.31
				-213.943	-126.995		560.026	-281.466
				-213.567	-210.501		567.102	-978.1
				-212.824	300.717		572.066	-379.38
				-212.514	-136.062		575.875	-239.657
				-212.172	-867.656		577.754	-734.32
				-210.959	-271.929		582.939	-986.546
				-210.182	320.207		583.278	-840.635
				-209.518	-178.017		587.6	-657.207
				-207.217	-102.138		589.349	-1164.11
				-203.272	-170.594		595.861	-187.95
				-202.989	-280.308		611.174	-269.568
				-201.649	-101.944		612.618	-216.206
				-201.575	-248.293		614.533	-1005.07
				-200.883	-206.314		615.584	-917.949
				-200.166	-241.742		633.383	427.659
				-199.258	-142.593		645.838	-605.731
				-198.708	-34.4644		648.4	15.9904
				-197.941	-282.855		650.399	-304.524
				-197.331	-242.846		651.097	-1003.72
				-196.855	-1035.75		651.271	-799.091
				-195.201	-109.275		651.845	-964.982
				-193.984	-136.927		659.46	-54.4196
				-190.094	-267.182		660.242	-133.552
				-189.313	22.6018		664.8	-748.213
				-189.277	117.665		667.468	-1237.49
				-189.138	-183.033		672.319	-1292.89
				-187.823	-108.447		677.781	-677.979
				-186.444	-370.414		680.325	-50.5264
				-185.502	-196.578		688.449	9.3538
				-185.169	-208.829		692.76	-198.592
				-185.069	-194.965		695.705	-799.819
				-183.194	-135.869		697.22	-759.378
				-182.062	-180.611		699.311	-770.497
				-181.426	-152.924		699.637	243.571
				-180.783	-111.203		703.713	-680.708
				-179.75	-112.271		704.682	60.2506
				-179.525	-247.54		713.651	-782.595
				-177.296	-156.54		719.922	184.518
				-176.691	-1087.1		727.528	111.439
				-176.636	-195.184		732.316	-643.858
				-176.612	-213.286		734.542	-865.3
				-176.6	-90.6163		735.987	166.872
				-175.855	-120.865		738.169	-1292.85
				-175.674	-338.985		743.603	-712.681
				-174.161	-151.798		747.67	-763.974
				-172.835	72.8525		750.214	-86.1194
				-169.849	-44.709		759.408	-70.4024
				-167.991	-253.609		759.523	-667.051
				-165.245	-115.201		761.075	-327.239
				-164.21	75.1135		761.796	370.844
				-163.996	-268.104		765.756	-642.182
				-163.529	-230.951		774.35	190.424
				-162.595	-194.296		778.604	83.3957
				-162.428	-132.849		781.876	-184.825
				-161.965	-226.894		814.948	-229.373
				-160.84	-108.796		847.394	-290.441
				-160.555	-219.969		848.139	-746.582
				-157.767	-73.3768		857.231	-675.004
				-155.842	-162.506		857.264	-569.99
				-155.774	-131.15		859.22	-133.367
				-155.486	-1142.11		868.521	-782.907
				-154.809	-222.311		874.5	515.639
				-154.794	-215.439		880.73	-467.097
				-154.155	-1125.14		890.336	-634.392
				-151.572	-83.5863		891.611	-195.223
				-150.045	-365.755		893.49	-109.801
				-148.112	-264.971		894.379	-806.095
				-147.78	-225.505		900.45	-113.482
				-147.647	-930.466		900.9	-152.98
				-145.762	-197.174
				-144.815	272.078
				-143.099	-166.627
				-142.761	564.446
				-142.042	-188.139
				-141.861	-116.675
				-140.429	-194.383
				-140.143	-27.0196
				-139.665	-1185.69
				-137.836	-127.112
				-136.245	-269.749
				-135.235	167.208
				-135.016	-837.439
				-133.38	-46.8943
				-133.047	137.958
				-132.058	-124.626
				-131.132	370.217
				-131.109	-199.542
				-130.879	-153.608
				-130.151	-122.775
				-128.037	-31.5325
				-127.306	-164.309
				-127.253	-76.3223
				-124.948	156.398
				-121.69	-221.405
				-121.664	-90.7003
				-120.782	223.342
				-120.724	445.356
				-120.132	-216.823
				-119.703	658.916
				-119.244	-32.7018
				-118.578	-100.805
				-118.341	-104.4
				-117.868	40.4272
				-117.302	-155.346
				-116.29	-168.621
				-115.14	-822.263
				-114.803	-189.775
				-113.009	-1083.41
				-110.676	374.84
				-109.872	72.2313
				-109.814	-74.6941
				-109.599	-214.819
				-107.51	-98.9325
				-106.569	31.8305
				-106.449	4.8183
				-105.9	488.637
				-105.125	-564.005
				-104.667	-260.084
				-103.422	-226.28
				-102.808	-64.7294
				-102.776	-949.163
				-102.421	6.3115
				-101.352	-145.728
				-100.005	-64.0267
				-99.119	-48.5643
				-97.7603	-10.7642
				-96.0408	-139.545
				-95.7082	-78.7381
				-93.6334	-271.1
				-93.6081	-43.3747
				-89.785	-193.412
				-88.0468	686.478
				-87.6505	-74.875
				-85.9183	-1029.33
				-85.431	35.8518
				-85.3714	-146.966
				-84.0089	471.207
				-82.2164	-137.209
				-80.3186	597.88
				-79.2937	310.1
				-78.8083	-31.5952
				-78.6513	-55.3377
				-76.8236	-77.835
				-74.4675	-315.889
				-74.3215	-105.009
				-68.9444	-64.2405
				-68.6103	-13.1745
				-65.7009	-57.6276
				-65.4687	328.538
				-60.7584	102.426
				-60.5459	-46.5499
				-59.8918	-101.983
				-59.444	-104.96
				-58.7609	335.528
				-56.6185	-150.904
				-54.8886	-188.126
				-52.3897	-986.972
				-51.404	463.655
				-51.0466	312.595
				-50.5834	-45.2064
				-49.45	460.054
				-49.0891	-16.8711
				-47.6448	-169.961
				-47.4953	561.341
				-45.9206	31.1804
				-41.3316	552.29
				-37.2882	-262.009
				-36.405	-229.521
				-30.4606	-1104.75
				-26.8551	438.543
				-26.8471	269.406
				-24.8679	-145.732
				-24.1417	674.382
				-20.057	587.136
				-19.5285	422.205
				-14.102	5.6026
				-12.4771	-858.996
				-11.878	-198.802
				-11.4628	-295.07
				-11.2466	-275.697
				-8.6638	-289.619
				-7.6991	645.974
				9.95	289.763
				12.7531	395.844
				13.4185	-169.825
				23.274	622.917
				27.5286	391.5
				29.4436	317.43
				31.7404	277.115
				34.826	386.037
				35.8651	503.3
				39.2031	607.995
				43.1838	624.358
				47.0053	604.219
				48.248	127.747
				48.2964	386.418
				49.3886	453.056
				51.0271	572.31
				52.9373	584.831
				55.1933	58.9285
				56.9935	328.781
				58.8276	-265.282
				59.8711	-29.4996
				68.8547	2.8835
				75.5785	-565.887
				77.6897	489.719
				78.5126	514.699
				79.2371	120.801
				81.2519	636.404
				83.8015	-832.202
				84.2474	258.695
				85.5559	-642.092
				86.2674	543.584
				94.1882	-1151.86
				97.2209	478.539
				101.334	3.0056
				105.618	-696.18
				108.292	619.754
				108.592	394.42
				109.38	550.088
				111.399	310.195
				114.147	510.346
				115.267	455.382
				119.417	253.169
				121.255	601.112
				123.061	466.768
				123.36	269.229
				124	71.4599
				128.162	10.5842
				131.921	33.6778
				132.099	353.958
				132.488	208.668
				134.103	447.386
				134.169	-260.1
				135.359	364.798
				136.018	605.718
				145.689	6.4135
				146.277	-1187.02
				146.94	371.208
				147.465	-1133.61
				148.692	452.016
				149.979	432.939
				152.055	171.488
				155.783	-45.3894
				158.198	444.596
				159.413	317.574
				160.068	-238.464
				160.209	343.607
				171.501	400.227
				172.723	262.231
				174.676	381.444
				175.839	498.397
				177.188	136.275
				178.139	28.8569
				181.268	-125.352
				182.234	350.324
				188.609	516.528
				189.63	186.587
				190.148	-892.245
				190.217	431.721
				190.274	342.249
				190.491	552.706
				191.928	436.459
				192.854	372.754
				194.1	369.349
				195.427	531.238
				197.557	732.522
				198.324	289.805
				199.64	178.856
				204.871	325.889
				205.976	579.274
				207.606	-657.987
				207.941	-157.206
				209.466	377.406
				211.409	337.927
				213.322	-591.988
				215.663	552.164
				216.072	-25.496
				221.019	-582.435
				223.905	-166.757
				224.099	-602.964
				226.199	424.089
				226.911	374.722
				228.827	37.0693
				229.575	-41.8894
				231.227	427.872
				232.274	193.8
				232.395	678.036
				233.271	574.56
				235.524	-25.0859
				238.307	135.077
				238.413	-71.6457
				239.815	-818.403
				242.879	408.963
				246.507	-60.2016
				246.809	-5.091
				246.927	435.827
				247.421	-1227.99
				247.557	-78.0803
				248.696	-1168.82
				255.19	225.694
				256.551	174.325
				260.954	620.756
				261.507	442.4
				266.955	-640.44
				267.867	-1231.9
				268.531	-882.588
				270.141	-90.8217
				271.427	508.34
				274.563	423.227
				275.837	443.875
				275.927	-534.942
				276.548	509.217
				279.202	593.974
				282.221	456.6
				282.636	457.162
				286.542	411.452
				288.15	-28.0187
				294.098	183.495
				294.541	-843.94
				301.554	-1137.05
				307.353	312.376
				308.556	-535.895
				310.609	600.708
				310.86	-81.9774
				311.651	582.916
				311.979	535.657
				314.044	-1004.26
				315.816	-825.518
				317.561	398.414
				323.915	329.88
				329.787	-775.911
				329.79	-136.554
				331.118	-307.509
				332.696	-4.054
				340.659	419.403
				342.094	-1210.42
				344.288	-392.6
				348.922	373.271
				352.436	-743.186
				353.635	-754.343
				357.171	308.997
				358.672	413.062
				368.428	-483.873
				370.634	399.743
				373.074	-643.717
				374.143	-749.494
				376.561	-565.44
				380.53	407.098
				382.738	-952.334
				393.351	493.918
				394.843	-37.9956
				398.189	430.485
				398.392	-793.677
				403.226	-27.9778
				411.168	248.192
				413.885	103.642
				416.432	-408.642
				416.438	-591.671
				426.916	-1057.27
				435.86	-713.969
				436.47	-125.022
				444.236	34.3469
				444.821	-197.016
				447.692	568.775
				452.798	-19.9539
				457.317	185.969
				458.049	-1290.71
				462.396	-759.397
				462.534	-276.848
				462.998	-967.693
				463.008	-299.197
				463.868	-733.291
				466.598	-679.349
				466.972	-1146.24
				467.118	347.811
				470.924	-729.733
				475.076	-541.422
				478.015	-366.727
				482.233	-774.61
				485.99	-652.4
				489.216	520.832
				491.37	-160.222
				492.339	-558.756
				498.076	-328.19
				501.198	204.426
				504.511	-744.563
				505.748	-821.669
				506.366	454.368
				509.095	-435.522
				510.901	-976.799
				511.298	194.263
				514.821	-547.847
				515.297	416.354
				518.878	-334.064
				523.208	309.193
				524.462	-618.756
				530.497	-230.974
				531.074	-713.957
				532.46	-849.835
				533.062	-297.673
				541.325	-222.151
				542.971	-227.157
				554.69	-1032.21
				564.569	354.535
				564.574	-746.792
				566.717	-922.007
				568.411	-730.022
				573.497	-259.802
				584.581	-779.742
				585.997	-17.0267
				591.633	-544.259
				593.283	-1061.2
				602.324	-747.935
				607.885	-619.97
				609.531	-317.299
				612.162	-697.437
				613.648	-415.601
				618.303	-537.168
				620.196	-745.015
				623.475	-920.33
				625.692	487.912
				627.598	-786.323
				638.4	-731.485
				639.252	406.215
				640.903	-109.768
				643.93	-424.976
				650.783	-682.285
				650.836	-130.785
				650.922	-760.564
				653.802	-70.4219
				660.627	185.711
				663.499	-369.723
				666.993	-886.926
				672.661	-393.754
				673.661	-138.007
				677.828	23.6353
				678.573	-465.901
				679.853	-410.016
				682.062	80.1512
				691.52	-22.8842
				692.25	-590.876
				694.528	-650.899
				696.186	-747.22
				700.147	-160.296
				701.62	396.213
				704.264	-595.479
				711.908	-14.2776
				715.015	-6.689
				720.191	-114.354
				727.261	-274.14
				728.895	-384.767
				729.062	-283.295
				729.482	-556.165
				733.094	242.425
				739.579	-762.892
				745.238	-607.965
				748.167	-931.991
				749.027	-217.719
				752.185	-453.275
				752.355	-192.788
				753.805	-10.8447
				754.007	-226.311
				756.397	-275.077
				762.549	-918.27
				762.574	-680.459
				762.989	-916.102
				769.601	-648.936
				770.847	-303.307
				773.98	-106.79
				774.843	364.933
				776.014	-89.7627
				779.089	-597.174
				780.896	-3.4671
				788.387	-87.1019
				791.566	-291.216
				791.962	-374.062
				794.442	-621.093
				795.058	-427.161
				800.611	-564.839
				801.75	365.751
				803.137	-227.218
				804.667	-684.849
				809.255	-139.521
				814.689	-789.454
				819.128	-484.872
				819.963	-265.912
				820.936	-191.764
				822.332	28.5097
				825.006	-389.514
				837.913	2.2929
				841.954	-68.5158
				844.845	126.595
				845.798	-1110.2
				846.139	-1026.53
				846.658	-54.9852
				849.394	-460.898
				866.63	-574.137
				869.317	-372.366
				873.323	-900.117
				878.048	-867.38
				883.372	-174.645
				884.671	-198.7
				887.497	-1070.94
				889.059	-1032.27
				911.049	-1074.82
				913.146	-151.029
				933.592	-824.262
				949.105	-669.892
				983.548	-923.357
				989.482	-840.964
				996.078	-368.922
				1010.64	373.948
				1015.36	-767.251
				1039.37	-925.047

## Sheet: 1D
	TdTom+
	# cells	%
TH-	601	98.2026
TH+	11	1.79739
total	612

## Sheet: 1E
	TH+ (IHC)
	# cells	%
NPY- (scope)	120	96
NPY+ (scope)	5	4
total	125
	NPY+ (scope)
	# cells	%
TH- (IHC)	29	96.6667
TH+ (IHC)	1	3.33333
total	30

## Sheet: 2B
	TH+
	# cells	%
Y1+	12	8.05369
Y2+	11	7.38255
Y1+/Y2+	111	74.4966
Y1-/Y2-	15	10.0671
total	149

## Sheet: 2C
	NPY (pg/ml)
	ACSF	C21
	5.3833	8.1167
	5.5833	7.5667
	7.0167	12.3
	2.5833	6.85
	2	5.7
mean	4.51332	8.10668
sem	0.954211	1.12354

## Sheet: 2D
	hM3Dq+
time (min)	-4 to 0	0 to 4	4 to 8	8 to 12
	0	0.36	0.81	0.69
	0	0.46	1.33	1.1
	0	0.09	0.23	0.18
	0	0.18	0.61	0.65
	0	0.19	0.96	1.28
	0	0.17	0.59	0.65
mean	0	0.241667	0.755	0.758333
sem	0	0.056652	0.152703	0.15827
	hM3Dq-
time (min)	-4 to 0	0 to 4	4 to 8	8 to 12
	0	-0.144	-0.289	-0.316
	0	-0.286	-0.359	-0.387
	0	-0.192	-0.548	-0.859
	0	-0.261	-0.488	-0.696
mean	0	-0.22075	-0.421	-0.5645
sem	0	0.032397	0.0590805	0.128219

## Sheet: 2F
	Frequency (Hz)
	0	25	50	75	100	125	150	175	200	225	250
VEH
	0	6.25	15	18.75	23.75	25	30	32.5	35	36.25	40
	0	0	2.5	7.5	7.5	11.25	13.75	12.5	13.75	16.25	18.75
	0	7.5	12.5	16.25	18.75	23.75	25	22.5	27.5	30	32.5
	0	2.5	6.25	11.25	15	20	20	26.25	30	32.5	36.25
	0	0	1.25	6.25	7.5	10	11.25	12.5	15	17.5	20
	7.5	13.75	17.5	20	21.25	23.75	25	26.25	28.75	31.25	32.5
	8.75	12.5	15	17.5	20	22.5	25	27.5	28.75	30	32.5
	0	5	6.25	8.75	11.25	13.75	15	17.5	20	22.5	23.75
	0	10	16.25	22.5	25	28.75	32.5	33.75	37.5	38.75	40
	0	0	5	11.25	16.25	21.25	23.75	28.75	31.25	32.5	35
	6.25	10	12.5	15	17.5	18.75	20	22.5	22.5	25	26.25
	8.75	11.25	15	17.5	18.75	21.25	23.75	25	27.5	28.75	30
	0	0	2.5	3.75	6.25	8.75	10	12.5	15	16.25	18.75
	5	10	13.75	16.25	17.5	20	21.25	22.5	25	26.25	26.25
	0	8.75	13.75	18.75	21.25	23.75	26.25	30	31.25	32.5	35
mean	2.41667	6.5	10.3333	14.0833	16.5	19.5	21.5	23.5	25.9167	27.75	29.8333
sem	0.940702	1.27475	1.46622	1.44578	1.52947	1.53239	1.69996	1.8143	1.88378	1.8143	1.86153
C21
	0	0	0	2.5	5	7.5	10	12.5	15	16.25	18.75
	0	0	2.5	5	7.5	10	11.25	13.75	15	16.25	17.5
	0	5	7.5	10	12.5	15	16.25	18.75	21.25	22.5	25
	0	0	3.75	6.25	8.75	11.25	13.75	15	17.5	18.75	21.25
	2.5	7.5	13.75	18.75	21.25	25	27.5	30	32.5	35	37.5
	0	0	3.75	6.25	8.75	12.5	15	16.25	18.75	21.25	22.5
	0	0	2.5	6.25	8.75	12.5	15	17.5	20	22.5	25
	0	0	0	3.75	7.5	10	12.5	16.25	18.75	21.25	23.75
	0	1.25	6.25	10	13.75	17.5	18.75	23.75	27.5	27.5	31.25
	0	0	3.75	8.75	12.5	16.25	18.75	21.25	23.75	25	27.5
	0	2.5	6.25	8.75	11.25	13.75	16.25	17.5	20	22.5	23.75
	0	0	0	1.25	2.5	5	6.25	7.5	8.75	10	11.25
	0	0	0	0	1.25	2.5	5	6.25	8.75	8.75	10
	0	0	1.25	3.75	7.5	8.75	11.25	13.75	16.25	18.75	20
	7.5	11.25	13.75	17.5	18.75	21.25	23.75	27.5	30	33.75	40
	0	1.25	6.25	6.25	10	15	15	17.5	18.75	21.25	22.5
	0	0	2.5	5	7.5	10	12.5	15	17.5	18.75	21.25
mean	0.588235	1.69118	4.33824	7.05882	9.70588	12.5735	14.6324	17.0588	19.4118	21.1765	23.4559
sem	0.456238	0.787228	1.03986	1.22184	1.23859	1.35781	1.36327	1.48886	1.55372	1.66561	1.88273

## Sheet: 2G
	Frequency (Hz)
	0	25	50	75	100	125	150	175	200	225	250
VEH & syn blockers
	0	7.5	12.5	16.25	18.75	21.25	23.75	26.25	28.75	30	32.5
	1.25	8.75	13.75	17.5	20	22.5	25	27.5	30	31.25	33.75
	0	0	0	2.5	5	8.75	11.25	15	16.25	18.75	21.25
	1.25	7.5	12.5	16.25	18.75	22.5	23.75	25	26.25	27.5	31.25
	2.5	7.5	11.25	15	17.5	20	21.25	23.75	26.25	27.5	30
	0	6.25	10	12.5	15	16.25	20	22.5	22.5	25	26.25
	0	7.5	11.25	15	16.25	18.75	20	21.25	23.75	25	26.25
	0	10	17.5	20	23.75	26.25	27.5	31.25	32.5	36.25	37.5
	0	0	0	3.75	6.25	8.75	11.25	13.75	16.25	17.5	20
	12.5	18.75	22.5	25	30	32.5	33.75	37.5	41.25	42.5	45
	1.25	7.5	12.5	16.25	20	23.75	26.25	28.75	31.25	35	37.5
	0	6.25	11.25	15	17.5	20	22.5	23.75	26.25	27.5	28.75
	3.75	8.75	12.5	15	17.5	20	21.25	22.5	23.75	26.25	27.5
	13.75	17.5	22.5	27.5	31.25	35	38.75	41.25	47.5	42.5	38.75
mean	2.58929	8.125	12.1429	15.5357	18.3929	21.1607	23.3036	25.7143	28.0357	29.4643	31.1607
sem	1.23246	1.37899	1.73556	1.7809	1.93218	1.95881	1.95944	2.00324	2.27608	2.01605	1.85989
C21 & syn blockers
	2.5	11.25	16.25	20	23.75	26.25	28.75	31.25	33.75	37.5	38.75
	0	0	3.75	7.5	10	12.5	15	16.25	18.75	20	21.25
	0	0	1.25	6.25	8.75	10	12.5	13.75	15	16.25	18.75
	0	0	1.25	5	8.75	12.5	15	18.75	20	22.5	22.5
	0	6.25	8.75	16.25	17.5	20	22.5	22.5	23.75	26.25	28.75
	0	0	5	8.75	11.25	15	16.25	18.75	21.25	23.75	26.25
	0	5	13.75	17.5	21.25	25	27.5	32.5	33.75	37.5	40
	0	0	2.5	6.25	8.75	11.25	11.25	13.75	16.25	17.5	20
	0	0	1.25	5	7.5	10	11.25	13.75	15	17.5	18.75
	0	0	3.75	8.75	11.25	13.75	16.25	18.75	20	22.5	23.75
	1.25	5	10	11.25	13.75	15	16.25	17.5	17.5	18.75	18.75
	0	1.25	6.25	7.5	11.25	13.75	16.25	17.5	18.75	21.25	22.5
	0	1.25	6.25	8.75	12.5	15	17.5	20	22.5	25	26.25
mean	0.288462	2.30769	6.15385	9.90385	12.7885	15.3846	17.4038	19.6154	21.25	23.5577	25.0962
sem	0.207716	0.979008	1.33869	1.36829	1.40222	1.45295	1.54695	1.67098	1.7043	1.9086	1.96352

## Sheet: 2H
	Frequency (Hz)
	0	25	50	75	100	125	150	175	200	225	250
VEH & BIBO
	0	7.5	11.25	12.5	16.25	17.5	20	22.5	23.75	25	26.25
	2.5	10	13.75	17.5	20	22.5	23.75	27.5	28.75	31.25	33.75
	0	5	11.25	13.75	17.5	20	22.5	25	26.25	28.75	31.25
	0	0	0	0	2.5	5	7.5	10	12.5	15	17.5
	0	0	0	1.25	2.5	5	7.5	10	11.25	12.5	13.75
	0	0	1.25	6.25	10	12.5	16.25	18.75	21.25	22.5	23.75
	0	8.75	15	21.25	23.75	27.5	31.25	35	37.5	38.75	41.25
	0	3.75	7.5	10	11.25	13.75	15	17.5	18.75	21.25	22.5
	10	13.75	16.25	18.75	22.5	23.75	26.25	28.75	31.25	32.5	33.75
	0	5	5	10	13.75	16.25	18.75	20	20	22.5	23.75
	0	1.25	6.25	10	11.25	13.75	18.75	18.75	20	22.5	25
	1.25	10	13.75	17.5	21.25	23.75	26.25	28.75	30	32.5	35
	6.25	13.75	16.25	20	22.5	25	27.5	28.75	31.25	32.5	33.75
mean	1.53846	6.05769	9.03846	12.2115	15	17.4038	20.0962	22.4038	24.0385	25.9615	27.7885
sem	0.86271	1.38564	1.68749	1.8997	2.0066	2.01388	2.01885	2.08235	2.13785	2.10003	2.15651
C21 & BIBO
	0	0	1.25	3.75	6.25	8.75	10	11.25	13.75	15	16.25
	8.75	13.75	17.5	20	22.5	26.25	27.5	30	32.5	33.75	36.25
	0	7.5	12.5	17.5	20	23.75	26.25	28.75	28.75	32.5	33.75
	3.75	8.75	13.75	17.5	20	22.5	25	27.5	28.75	31.25	32.5
	0	0	0	2.5	6.25	10	12.5	17.5	18.75	20	22.5
	0	1.25	5	8.75	10	12.5	15	17.5	21.25	21.25	23.75
	0	2.5	11.25	16.25	18.75	22.5	26.25	28.75	32.5	36.25	38.75
	0	1.25	7.5	13.75	15	20	22.5	25	28.75	31.25	36.25
	0	8.75	15	20	25	27.5	30	33.75	35	38.75	42.5
	0	1.25	6.25	15	16.25	21.25	22.5	25	28.75	31.25	35
	0	0	0	2.5	6.25	10	15	17.5	21.25	27.5	31.25
	0	0	0	5	8.75	10	12.5	15	15	16.25	18.75
	0	5	13.75	17.5	20	23.75	26.25	28.75	31.25	32.5	33.75
mean	0.961538	3.84615	7.98077	12.3077	15	18.3654	20.8654	23.5577	25.8654	28.2692	30.8654
sem	0.709847	1.24568	1.76515	1.88749	1.8616	1.93745	1.90091	1.92948	1.94776	2.12556	2.22612

## Sheet: 2I
	Frequency (Hz)
	0	25	50	75	100	125	150	175	200	225	250
VEH & BIIE
	0	5	10	11.25	15	16.25	20	23.75	25	26.25	30
	8.75	12.5	13.75	16.25	18.75	21.25	23.75	26.25	28.75	31.25	32.5
	0	1.25	3.75	6.25	7.5	8.75	10	11.25	12.5	15	15
	2.5	8.75	13.75	16.25	20	22.5	26.25	27.5	31.25	33.75	37.5
	3.75	10	13.75	17.5	21.25	23.75	25	28.75	30	33.75	35
	0	3.75	8.75	12.5	15	18.75	21.25	22.5	25	26.25	28.75
	5	12.5	16.25	17.5	21.25	23.75	26.25	30	31.25	33.75	36.25
	0	2.5	6.25	11.25	16.25	16.25	18.75	21.25	22.5	26.25	26.25
	0	5	10	15	18.75	22.5	25	27.5	30	31.25	33.75
	0	0	5	7.5	10	12.5	12.5	15	17.5	17.5	18.75
	0	0	2.5	6.25	7.5	11.25	13.75	15	17.5	18.75	21.25
mean	1.81818	5.56818	9.43182	12.5	15.5682	17.9545	20.2273	22.6136	24.6591	26.7045	28.6364
sem	0.881689	1.41385	1.39361	1.31642	1.55727	1.61027	1.75825	1.91031	1.94448	2.07989	2.26419
C21 & BIIE
	0	0	1.25	5	6.25	8.75	8.75	10	12.5	12.5	15
	0	3.75	7.5	10	12.5	15	16.25	17.5	16.25	17.5	17.5
	0	3.75	8.75	11.25	15	16.25	20	23.75	25	27.5	30
	0	0	1.25	3.75	7.5	8.75	11.25	13.75	16.25	17.5	18.75
	0	0	3.75	8.75	11.25	16.25	18.75	21.25	22.5	25	26.25
	0	0	0	2.5	6.25	10	12.5	15	17.5	20	21.25
	0	0	0	1.25	2.5	5	7.5	7.5	10	11.25	12.5
	0	5	7.5	8.75	11.25	12.5	13.75	15	15	16.25	17.5
	0	0	3.75	6.25	8.75	10	11.25	13.75	16.25	17.5	18.75
	1.25	10	13.75	17.5	21.25	23.75	26.25	28.75	31.25	33.75	35
	0	0	1.25	3.75	6.25	8.75	10	12.5	12.5	13.75	12.5
	0	3.75	6.25	7.5	10	12.5	13.75	16.25	17.5	20	21.25
mean	0.104167	2.1875	4.58333	7.1875	9.89583	12.2917	14.1667	16.25	17.7083	19.375	20.5208
sem	0.104167	0.911898	1.22449	1.29762	1.42238	1.43378	1.54887	1.70644	1.71221	1.88758	1.97917

[truncated: 36 more sheets: 3B, 3D, 3F, 3H, 4B, 4C, 4E, 4G, S3A, S3B, S3C, S3D, S5C, S5D, S5E, S5F,  S6, S7B, S7C, S7D …]
